# Supplementary material for: Lupeol Acetate and α-Amyrin Terpenes Activity against Trypanosoma cruzi: Insights into Toxicity and Potential Mechanisms of Action
Source: Trop Med Infect Dis. 2023 May 3;8(5):263. doi: 10.3390/tropicalmed8050263 (PMC10220761; doi:10.3390/tropicalmed8050263)
Supplement: Supplementary file 1 [file tropicalmed-08-00263-s001.zip]

Archive with 2 entries (2 files):
- Figure S1 .tiff
- Figure S2 .tiff
